# Supplementary material for: Reactive oxygen species oxidize STING and suppress interferon production
Source: eLife. 2020 Sep 4;9:e57837. doi: 10.7554/eLife.57837 (PMC7473769; doi:10.7554/eLife.57837)
Supplement: Source data 1. [file elife-57837-data1.pzfx.zip]

Archive with 3 entries (2 files):
- Source data - all figures.pzfx
- __MACOSX/
- __MACOSX/._Source data - all figures.pzfx
